# Supplementary material for: Noble Gas—Silicon Cations: Theoretical Insights into the Nature of the Bond
Source: Molecules. 2022 Jul 19;27(14):4592. doi: 10.3390/molecules27144592 (PMC9323317; doi:10.3390/molecules27144592)
Supplement: Supplementary file 1 [file molecules-27-04592-s001.zip]

Archive with 1 entries (1 files):
- molecules-1814532-supplementary.pdf
